# Supplementary material for: Assessment of the transmission blocking activity of antimalarial compounds by membrane feeding assays using natural Plasmodium falciparum gametocyte isolates from West-Africa
Source: PLoS One. 2023 Jul 26;18(7):e0284751. doi: 10.1371/journal.pone.0284751 (PMC10370769; doi:10.1371/journal.pone.0284751)
Supplement: S1 Data — (XLSX) [file pone.0284751.s001.xlsx]

## Sheet: Fig 2
	Panel A
	D0 - Direct		D1 - Blood
QC 01 196	0		0
QC 01 196	0		0
QC 01 200	5.9		0
QC 01 200	14.7		0
QC 01 209	0		0
QC 01 209	3.1		0
QC 01 211	0		0
QC 01 211	3.2		0
QC 02 147	0		0
QC 02 147	0		0
QC 02 148	6.5		0
QC 02 148	0		0
Panel B
	D0 - SR	D1 - RPMI
Donor 1	25.2	3.8
Donor 2	42.4	19.2
Donor 3	15.3	23.3
Donor 4	67.9	25.8
Donor 5	15.7	0
Donor 6	28.6	4.7
Donor 7	82.1	71.5
Donor 8	28.8	16.3
Donor 9	44.6	46.8
Donor 10	67.1	35.6
Donor 11	75	65.7
Donor 12	77	20.3
Donor 13	58.8	5.2
Donor 14	36	36.7
Panel C
	D0 - Direct	D0 - SR
Donor 1	0	25.2
Donor 2	37.7	42.4
Donor 3	13.3	15.3
Donor 4	18.8	67.9
Donor 5	0	15.7
Donor 6	8.2	28.6
Panel D
	D0 - SR	D1 - RPMI
Donor 1	25.2	3.8
Donor 2	42.4	19.2
Donor 3	15.3	23.3
Donor 4	67.9	25.8
Donor 5	15.7	0
Donor 6	28.6	4.7
Donor 7	82.1	71.5
Donor 8	28.8	16.3
Donor 9	44.6	46.8
Donor 10	67.1	35.6
Donor 11	75	65.7
Donor 12	77	20.3
Donor 13	58.8	5.2
Donor 14	36	36.7

## Sheet: Fig 3
ATQ
	DMSO	100 nM
Donor 1	25.2	0
Donor 2	42.4	0
Donor 3	15.3	0
Donor 4	67.9	30
Donor 5	15.7	0
Donor 6	28.6	0
DHA
	DMSO	1000 nM
Donor 1	25.2	5.6
Donor 2	42.4	38.9
Donor 3	15.3	43.7
Donor 4	67.9	16.7
Donor 5	15.7	14.8
Donor 6	28.6	28.6
MB
	DMSO	5000 nM
Donor 1	82.1	54.4
Donor 2	28.8	16.7
Donor 3	44.6	32.9
Donor 4	67.1	57.1
MMV390048
	DMSO	2000 nM
Donor 1	75	72.5
Donor 2	77	78
Donor 3	58.8	50.6
Donor 4	36	18.5
DDD107498
	DMSO	20 nM
Donor 1	42	15
Donor 2	29	17
Donor 3	30	17
Donor 4	5	7
Donor 5	12	0
Donor 6	95	82
P218
	DMSO	250 nM
Donor 1	42	0
Donor 2	29	10
Donor 3	30	0
Donor 4	5	0
Donor 5	12	0
Donor 6	95	0
PYR
	DMSO	10000 nM
Donor 1	53	12
Donor 2	80	73
Donor 3	0	0
Donor 4	0	0
Donor 5	98	70
Donor 6	65	42
FQ
	DMSO	10000 nM
Donor 1	53	46
Donor 2	80	73
Donor 3	0	0
Donor 4	0	0
Donor 5	98	97
Donor 6	65	61
LUM
	DMSO	5000 nM
Donor 1	17	10
Donor 2	37	15
Donor 3	39	26
Donor 4	47	30
Donor 5
Donor 6

## Sheet: Fig 4
DHA
			EV101		EV102		EV103		EV104		EV105		EV106		EV101		EV102		EV103		EV104		EV105		EV106
		-8	35.2941		42.8571	33.3333	26.6667	7.69231	62.5	77.7778	0	0	23.3333	17.8571	35.2941		42.8571	33.3333	26.6667	7.69231	62.5	77.7778	0	0	23.3333	17.8571
		-7	5.88235	14.2857	26.6667	0	23.0769	30.7692	50	11.1111	0	0	25	14.8148
		-6	6.25	23.5294	26.6667	6.25	5.88235	16.6667	40	41.6667	0	0	6.06061	6.89655
	DMSO	-10													0	7.69231	0	38.4615	18.75	27.7778	22.2222	29.4118	0	0	0	9.375
MB
			EV107		EV108		EV109		EV110		EV107		EV108		EV109		EV110
		-7.3	46.1538	76.4706	0	3.22581	11.7647	20	45.4545	26.6667	46.1538	76.4706	0	3.22581	11.7647	20	45.4545	26.6667
		-6.3	3.84615	0	0	0	0	0	0	0
		-5.3	0	0	0	0	0	0	0	0
	DMSO	-10									74.0741	68.9655	20	12.5	41.3793	52.1739	36.6667	34.4828
SJ'733
			EV107		EV108		EV109		EV110		EV107		EV108		EV109		EV110
		-7	53.3333	85.7143	18.1818	0	29.6296	24	20.8333	6.66667	53.3333	85.7143	18.1818	0	29.6296	24	20.8333	6.66667
		-6	21.4286	23.5294	0	0	4	0	3.22581	0
		-5	0	0	0	0	0	0	0	0
	DMSO	-10									74.0741	68.9655	20	12.5	41.3793	52.1739	36.6667	34.4828
MMV390048
			EV111		EV112		EV113		EV114		EV111		EV112		EV113		EV114
		-7.7	55.1724	72.7273	0	27.2727	7.69231	0	9.67742	43.3333	55.1724	72.7273	0	27.2727	7.69231	0	9.67742	43.3333
		-6.7	65.5172	45	16.6667	18.5185	4.7619	0	0	0
		-5.7	0	0	0	0	0	0	0	0
	DMSO	-10									55.5556	75.8621	0	40.625	0	10.3448	41.1765	32.2581
MMV693183
			EV111		EV112		EV113		EV114		EV111		EV112		EV113		EV114
		-8.3	46.4286	82.1429	0	40.7407	9.52381	0	24	21.4286	46.4286	82.1429	0	40.7407	9.52381	0	24	21.4286
		-7.3	64	69.5652	11.1111	33.3333	0	0	8.69565	18.1818
		-6.3	13.6364	0	0	6.66667	0	0	3.33333	0
	DMSO	-10									55.5556	75.8621	0	40.625	0	10.3448	41.1765	32.2581
DDD107498
		DMSO	0.2 nM	2 nM	20 nM
	Donor 1	62	37	57	15
	Donor 2	28	35	60	0
	Donor 3	54	26	32	0
	Donor 4	3	0	2	0
	Donor 5	9	8	4	0
	Donor 6	50	70	43	7
P218
		DMSO	2.5 nM	25 nM	250 nM
	Donor 1	62	0	0	0
	Donor 2	28	0	0	0
	Donor 3	54	45	0	0
	Donor 4	3	0	0	0
	Donor 5	9	0	0	0
	Donor 6	50	0	0	0
PYR
		DMSO	100 nM	1000 nM	10000 nM
	Donor 1	2	0	0	0
	Donor 2	70	40	60	2
	Donor 3	0	0	0	0
	Donor 4	2	7	3	0
	Donor 5	72	62	93	4
	Donor 6	0	0	0	0
FQ
		DMSO	100 nM	1000 nM	10000 nM
	Donor 1	2	0	0	0
	Donor 2	70	58	73	31
	Donor 3	0	0	0	0
	Donor 4	2	14	0	3
	Donor 5	72	78	65	86
	Donor 6	0	0	0	0
LUM
		DMSO	50 nM	500 nM	5000 nM
	Donor 1	2	2	0	0
	Donor 2	15	18	12	7
	Donor 3	31	23	8	2
	Donor 4	4	22	15	6
	Donor 5
	Donor 6
ATQ
		DMSO	0.2 nM	2 nM	20 nM
	Donor 1	2	0	0	0
	Donor 2	15	0	0	0
	Donor 3	31	0	0	5
	Donor 4	4	0	0	6
	Donor 5
	Donor 6

## Sheet: Fig 5
	DHA				Methylene blue				SJ'733				MMV390048-01				MMV693183				Atovaquone
-6	-1.2	1	-0.6	-4.4	-13.6	-14.1	-13.6	-15.8	47	50.2	45.3	35.6	-10.9	-13.1	-13.6	-13.6	-3.3	-4.9	-3.9	7.5	57.2	42.6	56.2	63.7
-6.5	12.9	6.4	8	11.3	-9.3	-11.4	-10.9	-10.4	61	70.8	64.8	82.7	-12	-10.9	-12.5	-12	2.6	-0.1	3.7	5.9	51.3	48.6	52.4	54.5
-7	21.6	22.1	30.2	28.6	3.2	3.7	4.8	5.3	102.1	98.9	92.9	103.7	3.7	3.2	1	3.2	15.6	13.4	22.1	19.4	51.3	49.7	58.9	54
-7.5	49.1	51.8	45.3	44.8	55.6	51.8	52.9	57.2	87	94.6	89.1	107	51.3	56.2	49.7	59.4	43.7	44.3	49.1	59.9	52.4	54	50.2	53.5
-8	77.2	83.7	72.9	87.5	91.3	97.8	93.5	91.3	96.2	104.8	104.3	95.6	98.3	81.6	99.4	97.3	81	83.2	70.8	89.7	53.5	47	70.2	52.4
-8.5	83.2	90.2	101	100	95.6	100	83.2	91.9	85.9	83.7	84.3	114	96.7	98.3	85.9	101.6	95.1	89.1	97.3	105.9	59.4	61	61.6	52.9
-9	82.7	91.9	92.4	93.5	88.6	80.5	85.4	89.1	105.4	91.3	98.3	100	97.8	83.2	94	93.5	98.3	94	101.6	96.7	58.9	64.8	70.2	67
-9.5	85.9	84.3	78.9	100.5	82.7	100.5	97.8	89.1	85.4	92.4	98.3	97.3	98.3	103.2	87.5	96.2	95.1	93.5	92.4	88.6	74	80	79.4	78.9
-10	86.4	93.5	89.1	95.1	93.5	92.4	88.6	104.3	102.7	97.3	84.8	102.1	91.3	96.7	91.3	98.3	87.5	107	105.4	94	71.3	93.5	92.9	98.3
